# Supplementary material for: Adapting Next-Generation Sequencing to in Process CRISPR-Cas9 Genome Editing of Recombinant AcMNPV Vectors: From Shotgun to Tiled-Amplicon Sequencing
Source: Viruses. 2025 Mar 18;17(3):437. doi: 10.3390/v17030437 (PMC11946314; doi:10.3390/v17030437)
Supplement: Supplementary file 1 [file viruses-17-00437-s001.zip]

Archive with 1 entries (1 files):
- viruses-3445658-supplementary.pdf
